# Supplementary material for: Evaluation of A Phylogenetic Pipeline to Examine Transmission Networks in A Canadian HIV Cohort
Source: Microorganisms. 2020 Jan 31;8(2):196. doi: 10.3390/microorganisms8020196 (PMC7074708; doi:10.3390/microorganisms8020196)
Supplement: Supplementary file 1 [file microorganisms-08-00196-s001.zip]

Archive with 5 entries (5 files):
- Figure_S1.png
- Mak_ etal_Table_S1.docx
- Mak_ etal_Table_S2.docx
- Mak_ etal_Table_S3.docx
- Mak_etal_2019_Supplementary_Materials.docx
